# Supplementary material for: Isoindigo–Thiophene D–A–D–Type Conjugated Polymers: Electrosynthesis and Electrochromic Performances
Source: Int J Mol Sci. 2023 Jan 22;24(3):2219. doi: 10.3390/ijms24032219 (PMC9916795; doi:10.3390/ijms24032219)
Supplement: Supplementary file 1 [file ijms-24-02219-s001.zip]

Archive with 1 entries (1 files):
- ijms-2144736-supplementary.pdf
